# Supplementary material for: Hepatic IFNL4 Gene Activation in Hepatocellular Carcinoma Patients with Regard to Etiology
Source: Int J Mol Sci. 2021 Jul 21;22(15):7803. doi: 10.3390/ijms22157803 (PMC8345952; doi:10.3390/ijms22157803)
Supplement: Supplementary file 1 [file ijms-22-07803-s001.zip]

Archive with 1 entries (1 files):
- ijms-1242824-supplementary.pdf
